# Supplementary material for: Deregulation of purine pathway in Bacillus subtilis and its use in riboflavin biosynthesis
Source: Microb Cell Fact. 2014 Jul 15;13:101. doi: 10.1186/s12934-014-0101-8 (PMC4223553; doi:10.1186/s12934-014-0101-8)
Supplement: Additional file 1: Table S1. — Primers used in this study. [file s12934-014-0101-8-S1.xlsx]

## Sheet: Sheet1
Additional file 1_Table S1. Primers used in this study
Primer	Sequence (5’-3’)
ribA-F-U	ACTCTCATATGGACGTCCGTGATATCAAACTGAC
ribA-F-L	ACATAAGATCTCTCGAGGCTGTTTCCCATATGCTCTTCCTCTCTAAAAGC
O1-P43-U	TGTCGACGTGCATGCA
O1-P43-L	TCTATCGGATGAAACATTTTGAATTCCTCCTTTTATAATGGTACCGCTATC
ribA-B-U	GATAGCGGTACCATTATAAAAGGAGGAATTCAAAATGTTTCATCCGATAGA
ribA-B-L	GCAATCACAGCGATGAG
Fusion-ribA-B-U	ATACACTGCAGGCTTTTAGAGAGGAAGAGCATATGGGAAACAGC
Fusion-ribA-B-L	AGACATCTAGAGGATCCTCCATCTACCTCATTTGTG
ribG-F-U	ACACAAGATCTGACGTCAGAGAGCGAAACAGGACG
ribG-F-L	TGACACTCGAGGCTGTTTCCCATATGCGATCCGAAAGGTGATGTT
O2-P43-U	TGTCGACGTGCATGCA
O2-P43-L	CATATAATACTCTTCCATTTTGAATTCCTCCTTTTATAATGGTACCGCTATC
ribG-B-U	GATAGCGGTACCATTATAAAAGGAGGAATTCAAAATGGAAGAGTATTATATG
ribG-B-L	TCACTTTAGCGTCCTCA
Fusion-ribG-B-U	AAGTAGCATGCGTCGACAACATCACCTTTCGGATCGCATATGGGAAACAGC
Fusion-ribG-B-L	AGTGTTCTAGAGGATCCAGTCTGCAGGTTAAGCTC
ribO-F-U	ATGCAGACGTCCTTAAGGATACGGTTGAGATGAA
ribO-F-L	AGCGTCTCGAGCCTCTTTTGTTATTTACCGTATTGGTTATTATAGCGA
ribO-B-U	CGCTGTCGACTCTAGATCGCTATAATAACCAATACGGTAAATAACAAAAGAGG
ribO-B-L	ATAATGGATCCGGATCCGCGTTCCTCCGATTAGT
purR-F-U	ACTCAGACGTCCATATGTGACGGAGCTTGCAGAGGATGA
purR-F-L	ACACACTCGAGAAGACGTTCATCTACTCCAAGTCCACCAATCTGCCGCTG
purR-B-U	AATTACTGCAGGTCGACCAGCGGCAGATTGGTGGACTTGGAGTAGATGAACGTCTT
purR-B-L	ACTGAGGATCCGGTACCAACAAATTCGTGATCCAGC
(-10*)-F-U	ACTCAGACGTCCATATGAAGGACAGCGTTATTTAGC
(-10*)-F-L	CTAGTAGATCTCTCGAGAGGTCGTGTTTTGATTTCATGTTTATTATAACAACGGACATGGATAATGTCAACG
(-10*)-B-U	AGTCACTGCAGGTCGACCGTTGACATTATCCATGTCCGTTGTTATAATAAACATGAAATCAAAACACGACCT
(-10*)-B-L	AGTCAGGATCCGGTACCAGCCATCATTTTCCCAAGCT
att-F-U	ATGTAGACGTCCATATGGGTTTATGTGACAGGACT
att-F-L	CTAGTAGATCTCTCGAGCAGAAAATAAAAAATACCCGGATATATCCATGTCAGTT
att-B-U	TTGTACTGCAGGTCGACAACTGACATGGATATATCCGGGTATTTTTTATTTTCTG
att-B-L	TCTCAGGATCCGGTACCTATGTGATGATATCGCTGA
purF-F-U	ACACTGACGTCACTAGTCTATCTTGATCCTGAAGTCGG
purF-F-L	ATGATCTCGAGGCTGTTTCCCATATGCTTAAGCCTTTGATTTCAGC
O3-P43-U	TGTCGACGTGCATGCA
O3-P43-L	AAACGCCGCATTCTTCATTTTGAATTCCTCCTTTTATAATGGTACCGCTATCAC
purF-B-U	GTGATAGCGGTACCATTATAAAAGGAGGAATTCAAAATGAAGAATGCGGCGTTT
purF-B-L	TACGACGTCAGCTTCAACT
Fusion-purF-B-U	ATCTACTGCAGGTCGACGCTGAAATCAAAGGCTTAAGCATATGGGAAACAGC
Fusion-purF-B-L	AGAAGTCTAGAGGATCCGTGCACATTAATACCGTCAA
purF*(bsu)-F-U	TACAACATATGAGATCTCACAGCCTTCAGCACCGA
purF*(bsu)-F-L	TACAACTTAAGCTCGAGTACGGAATGCCTGTTGCCTCTGCATAGCCGATCGCCGCTGAAATACTGGAAACCGGAACCCCGGTTACGAC
purF*(bsu)-B1-U	TTCCAGTATTTCAGCGGCGATCGGCTATGCAGAGGCAACAGGCATTCCGTATGAGCTTGGCTTAATCCAAAACCGTTATGTTGGCAG
purF*(bsu)-B1-L	TTCAACAGAATGCGAAGACGCGATCAGTTCTTCATGTGTCCAAGTGTCAATGCCGTAAAAG
purF*(bsu)-B2-U	ACACATGAAGAACTGATCGCGTCTTCGCATTCTGTTGAA
purF*(bsu)-B2-L	AATCGTGTCATGCTTATCC
Fusion-purF*(bsu)-B-U	AACTACTGCAGGTCGACGCGATCGGCTATGCAGAGG
Fusion-purF*(bsu)-B-L	AACTAGGATCCGGTACCTCCCGAAATGAGAACTGGT
purF2-F-U	ACACTGACGTCACTAGTCTATCTTGATCCTGAAGTCGG
purF2-F-L	ATGATCTCGAGGCTGTTTCCCATATGCTTAAGCCTTTGATTTCAGC
O3-P43-U	TGTCGACGTGCATGCAG
O3-P43-L	GATACCGACAATACCGCACATTTTGAATTCCTCCTTTTATAATGGTACCGCTATCAC
purF*(eco)-U	GTGATAGCGGTACCATTATAAAAGGAGGAATTCAAAATGTGCGGTATTGTCGGTATC
purF*(eco)-L	AACTTGCAAAGAGCAGCCCG
Fusion-purF*(eco)-U	TACAAGCATGCCTGCAGGCTGAAATCAAAGGCTTAAGCATATGGGAAACAGC
Fusion-purF*(eco)-L	TCACTTCTAGAGGATCCGGACGATCGGTTAGATTCAT
purF2-B-U	ACTCTGGATCCCCTTTCTCTTTCTGCCCTCGTT
purF2-B-L	ATTGTGGTACCGAGCTCTCATATGTTGTATCGAGGTCCA
